# Supplementary material for: Optimization of Paper-Based Alveolar-Mimicking SERS Sensor for High-Sensitivity Detection of Antifungal Agent
Source: Biosensors (Basel). 2024 Nov 22;14(12):566. doi: 10.3390/bios14120566 (PMC11674341; doi:10.3390/bios14120566)
Supplement: Supplementary file 1 [file biosensors-14-00566-s001.zip]

Archive with 1 entries (1 files):
- biosensors-3267037-supplementary.pdf
